# Supplementary material for: Virtual Surgical Planning and Patient-Specific Instruments for Correcting Lower Limb Deformities in Pediatric Patients: Preliminary Results from the In-Office 3D Printing Point of Care
Source: J Pers Med. 2023 Nov 28;13(12):1664. doi: 10.3390/jpm13121664 (PMC10745053; doi:10.3390/jpm13121664)
Supplement: Supplementary file 1 [file jpm-13-01664-s001.zip]

Archive with 1 entries (1 files):
- jpm-2691682-supplementary.pdf
